# Supplementary material for: An MRI Radiomics Approach to Predict the Hypercoagulable Status of Gliomas
Source: Cancers (Basel). 2024 Mar 26;16(7):1289. doi: 10.3390/cancers16071289 (PMC11010849; doi:10.3390/cancers16071289)
Supplement: Supplementary file 1 [file cancers-16-01289-s001.zip]

Archive with 3 entries (3 files):
- cancers-2884180-supplementary/R codes.txt
- cancers-2884180-supplementary/Supplementary  Figures and Tables.pdf
- cancers-2884180-supplementary/Supplementary  Materials and Methods.pdf
