# Supplementary material for: An MRI Radiomics Approach to Predict the Hypercoagulable Status of Gliomas
Source: Cancers (Basel). 2024 Mar 26;16(7):1289. doi: 10.3390/cancers16071289 (PMC11010849; doi:10.3390/cancers16071289)
Supplement: Supplementary file 1 [file cancers-16-01289-s001.zip › cancers-2884180-supplementary/R codes.txt]

## MODEL CONSTRUCTION

install.packages(c("nestedcv","glmnet", "caret","tidyverse"))
library(nestedcv)
library(glmnet)
library(caret)
library(tidyverse)

## SPLIT TCGA 7:3 

set.seed(123)
setwd("E:/") 
t=read.delim("E:/TCGA.txt",sep="\t",dec=',',header=T)
trainIndex <- createDataPartition(t$group, p = .7, 
                                  list = FALSE, 
                                  times = 1)
Train <- t[ trainIndex,]
Test  <- t[-trainIndex,]

str(Train)
str(Test)

prop.table(table(Train$group))
prop.table(table(Test$group))

##  NESTEDCV FOR PARAMETER SELECTION 
 
set.seed(123)
x=Train[,5:33]
x=as.matrix(x)
y=Train$group 

cores <- parallel::detectCores(logical = FALSE) 
res <- nestcv.glmnet(y,x, alpha=1, family = "binomial", cv.cores = cores)
summary(res)
coef=cv_coef(res)
write.table(coef,"coef123.txt")

##  LAMBDA PLOTTING 

res <- cv.glmnet(x,y, alpha=1,family = "binomial",nfolds=1000)
plot(res)

## CREATING A LOGISTIC MODEL

model= glm(formula = group ~ original_glcm_Correlation+original_glcm_InverseVariance+original_glcm_JointEnergy+original_gldm_LargeDependenceLowGrayLevelEmphasis+original_glrlm_RunVariance+original_shape_Flatness+original_shape_MeshVolume, family = "binomial", data = t)
summary(model)

## SURVIVAL ANALYSES WITH ERROR BARS

install.packages('lattice')
install.packages('survminer')
library(survminer)
library(survival)
library(ggplot2)
library(lattice)

fit <- survfit(Surv(OS, OS_status) ~ group, data=t)
plot(fit, conf.int=0.8, col=c("blue","red"), lwd=1, break.time.by = 10, main="Overall survival",ylab="Proportion surviving", xlab="Survival (months)", xlim=c(0,60),pval = TRUE, axes=FALSE)
axis(1, lwd=2, xaxs = "i")
axis(2, lwd=2,  yaxs = "i")

## SURVIVAL RISK TABLES

ggsurvplot(fit, data = t, risk.table = TRUE,  palette=c("blue","red"), break.time.by = 10, title="Overall survival",ylab="Proportion surviving", xlab="Survival (months)", xlim=c(0,60),pval = TRUE)


## ROC ANALYSES WITH PROC

library(pROC)
rocobj <- plot.roc(t$outcome, t$score,
                   main = "Confidence intervals", 
                   percent=TRUE,
                   ci = TRUE,                  # compute AUC (of AUC by default)
                   print.auc = FALSE)           # print the AUC (will contain the CI)
ciobj <- ci.se(rocobj,                         # CI of sensitivity
               specificities = seq(0, 100, 5)) # over a select set of specificities
plot(ciobj, type = "shape", col = "lightblue")     # plot as a blue shape
